# Supplementary material for: Effects of Action Observation Plus Motor Imagery Administered by Immersive Virtual Reality on Hand Dexterity in Healthy Subjects
Source: Bioengineering (Basel). 2024 Apr 19;11(4):398. doi: 10.3390/bioengineering11040398 (PMC11048356; doi:10.3390/bioengineering11040398)
Supplement: Supplementary file 1 [file bioengineering-11-00398-s001.zip]

Archive with 1 entries (1 files):
- bioengineering-2874776-supplementary.pdf
